# Supplementary material for: Asparaginase pharmacokinetics and implications of therapeutic drug monitoring
Source: Leuk Lymphoma. 2015 Mar 11;56(8):2273–80. doi: 10.3109/10428194.2014.1003056 (PMC4732456; doi:10.3109/10428194.2014.1003056)
Supplement: Supplementary file 1 [file ilal_a_1003056_sm1666.zip]

Archive with 2 entries (2 files):
- glal-2014-0793-File004.pdf
- glal-2014-0793-File003.pdf
